# Supplementary material for: Tissue distribution and retention drives efficacy of rapidly clearing VHL-based PROTACs
Source: Commun Med (Lond). 2024 May 16;4:87. doi: 10.1038/s43856-024-00505-y (PMC11099041; doi:10.1038/s43856-024-00505-y)
Supplement: Supplementary file 4 — Supplementary Data 1 [file 43856_2024_505_MOESM4_ESM.xlsx]

## Sheet: Supplementary Data 1
Supplementary Data 1. Concentrations of radioactivity in blood and tissues determined by quantitative whole body autoradiography at specified times after intravenous administration of 14C-A947 to rats (4 mg/kg, 200 µCi/kg)
	Tissue	Concentration (ng Equivalents 14C-A947/g)
		Animal (Sacrifice Time)
		R0401	R0402	R0403	R0404	R0405	R0406	R0407	R0408
		(0.25 h)	(1 h)	(4 h)	(8 h)	(24 h)	(48 h)	(168 h)	(336 h)
	Adrenal gland(s)	17000a	17100a	14900a	12600a	14500a	10800a	4210a	2700a
	Arterial wall	3520	3250	1930	712	905	440	538	135
	Bile	ND	ND	ND	ND	3330	2050	1040	556
	Blood (QWBA)	1230	711	275	399	101	105	39	BLQ
	Bone	642	1100	494	459	312	213	57.2	257
	Bone marrow	4820	4580	4180	4350	3550	2540	2210	1330
	Brain	42.4	30	32.3	33.1	23.9	BLQ	-	-
	Brain cerebellum	52.1	40.7	29.4	25.9	BLQ	-	-	-
	Brain cerebrum	37.1	44.8	24.1	37.5	BLQ	-	-	-
	Brain choroid plexus	3950	3190	4820	4580	5270	3160	2100	1640
	Brain medulla	37.7	49.5	28	24.3	BLQ	-	-	-
	Brain olfactory lobe	142	26	27.6	BLQ	-	-	-	-
	Brain thalamus	30.1	BLQ	BLQ	BLQ	-	-	-	-
	Bulbo-urethral gland	1160	3640	NR	5230	2800	5240	3220	2900
	Cecum/Large intestine	3980	2600	1850	2020	984	592	174a	100b
	Contents, cecum/large intestinal	74	390	12600	20100	9540	7170	620	167b
	Contents, esophageal	428	350	530	168	169	116	BLQ	BLQ
	Contents, small intestinal	4630	21100	17800	28200	5980	1070	371	114
	Contents, stomach	594	572	227	76.7	BLQ	43.3	BLQ	-
	Diaphragm	7290	4630	3450	2870	1190	908	256	139
	Epididymis	344a	232	202	241	161a	140	109	86.5
	Esophagus	2150	1800	1870	1840	1090	521	344	109
	Exorbital lacrimal gland	2550	2500	2220	2430	2580	2210	2270	1820
	Eye lens	28.8	28.6	BLQ	BLQ	-	-	-	-
	Eye uveal tract	2370	2680	1320	1410	1170	704	541	155
	Eye vitreous humor	240	289	119	128	184	121	58.2	BLQ
	Eye(s)	523	611	268	366	318	188	107	34.7
	Fascia	1840	632	1110	1090	497	450	328	113
	Fat (abdominal)	492	464	441	374	320	269	122	64.3
	Fat (brown)	6740	6560	6420	5070	3880	3060	2160	1580
	Fat (reproductive)	457	239	201	191	192	217	173	56.4
	Fat (subcutaneous)	852	793	575	492	422	242	174	70.8
	Harderian gland	1740	1260	1060	1200	999	862	564	225
	Intervertebral ligament(s)	1010	696	860	619	687	673	394	226
	Intra-orbital lacrimal gland	1770	NR	1620	1640	NR	1460	1770	1320
	Kidney cortex	25000	22200	17500	13600	11800	9680	3380	1000
	Kidney medulla	18100	17600	11800	12500	12500	9330	2410	1030
	Kidney(s)	22300	20100	14500	13000	12400	9490	2720	1010
	Liver	32000	27800	22500	15800	9150	5880	2080	727
	Lung(s)	11600	9080	6150	3570	1800	1310	609	178
	Lymph node(s)	1630	2030	2230	2460	2390a	1030	990	827
	Muscle	3010	3140	2540	2020	831	629	147	81.4
	Myocardium	8820	7260	4250	3110	1340	1330	480	210
	Nasal turbinates	523	501	256	230	194	184	166	87.6
	Pancreas	8860	7550	6350	5270	5410	4660	2520	751
	Pineal body	6790	4060	4690	5550	3830	NR	2730	2970
	Pituitary gland	5610	5800	5320	5390	4030	4250	2360	1130
	Preputial gland	2150a	1480a	1620a	1560a	1550a	1710a	5710a	1330a
	Prostate gland	3290	1100	1000	1140	892	834	736	378
	Salivary gland, parotid	4510	4700	4040	2750	3030	2620	1240	929
	Salivary gland, submandibular	6330	6770	7080	7550a	4910a	4550	2590	1650
	Seminal vesicle(s)	601	323a	174a	195	207a	176a	158a	54.8a
	Skin (nonpigmented)	546	496	466	445	413	341	140	48.1
	Small intestine	3880	2730	1920	1720	902	455	303	139
	Spinal cord	88.6	64.6	60.5	38.1	32.5	26.4	BLQ	BLQ
	Spleen	20600	13500	14800	10600	9890	10400	5840	3380
	Stomach	5300	2540	1690	1420	693	434	244	118
	Testis(es)	89.2	73.3	61.1	53	59.5	51.8	47.5	33.8
	Thymus	949	842	753	740	757	761	940	606
	Thyroid	12700	14400	13800	18000	8370	13600	8940	5130
	Urinary bladder	3540	1030	1040	584	397	318	235	136
	Urine	23100	5100	275	754	698	157	67.1	25.4
	Note:
	BLQ, Below the limit of quantitation (<23.8 ng equivalents 14C-A947/g).
	h, hours.
	ND, Not detectable (sample shape not discernible from background or surrounding tissue).
	NR, Not represented (tissue not present in cryosection).
	- Tissue was present in cryosection but radioactivity was not visible or not discernible.
	a Tissue appeared to be fat soaked.
	b Cecum was not present in cryosection.
