# Supplementary material for: Tissue distribution and retention drives efficacy of rapidly clearing VHL-based PROTACs
Source: Commun Med (Lond). 2024 May 16;4:87. doi: 10.1038/s43856-024-00505-y (PMC11099041; doi:10.1038/s43856-024-00505-y)
Supplement: Supplementary file 5 — Supplementary Data 2 [file 43856_2024_505_MOESM5_ESM.xlsx]

## Sheet: Supplementary Data 2
Supplementary Data 2. Tissue:plasma concentration ratios by quantitative whole body autoradiography at specified times after intravenous administration of 14C- A947 to rats (4 mg/kg, 200 µCi/kg)
	Tissue	Tissue:Plasma Concentration Ratio
		Animal (Sacrifice Time)
		R0401	R0402	R0403	R0404	R0405	R0406	R0407	R0408
		(0.25 h)	(1 h)	(4 h)	(8 h)	(24 h)	(48 h)	(168 h)	(336 h)
	Adrenal gland(s)	13.9	37.7	59.1	90	214	216	441	758
	Arterial wall	2.89	7.17	7.66	5.09	13.3	8.82	56.4	37.9
	Blood (QWBA)	1.01	1.57	1.09	2.85	1.49	2.1	4.09	-
	Bone	0.53	2.43	1.96	3.28	4.59	4.27	6	72.2
	Bone marrow	3.95	10.1	16.6	31.1	52.3	50.9	232	374
	Brain	0.04	0.07	0.13	0.24	0.35	-	-	-
	Brain cerebellum	0.04	0.09	0.12	0.19	-	-	-	-
	Brain cerebrum	0.03	0.1	0.1	0.27	-	-	-	-
	Brain choroid plexus	3.24	7.04	19.1	32.7	77.6	63.3	220	461
	Brain medulla	0.03	0.11	0.11	0.17	-	-	-	-
	Brain olfactory lobe	0.12	0.06	0.11	-	-	-	-	-
	Brain thalamus	0.03	-	-	-	-	-	-	-
	Bulbo-urethral gland	0.95	8.04	-	37.4	41.2	105	338	815
	Cecum/Large intestine	3.26	5.74	7.34	14.4	14.5	11.9	18.2	28.1
	Diaphragm	5.98	10.2	13.7	20.5	17.5	18.2	26.8	39
	Epididymis	0.28	0.51	0.8	1.72	2.37	2.81	11.4	24.3
	Esophagus	1.76	3.97	7.42	13.1	16.1	10.4	36.1	30.6
	Exorbital lacrimal gland	2.09	5.52	8.81	17.4	38	44.3	238	511
	Eye lens	0.02	0.06	-	-	-	-	-	-
	Eye uveal tract	1.94	5.92	5.24	10.1	17.2	14.1	56.7	43.5
	Eye vitreous humor	0.2	0.64	0.47	0.91	2.71	2.42	6.1	-
	Eye(s)	0.43	1.35	1.06	2.61	4.68	3.77	11.2	9.75
	Fascia	1.51	1.4	4.4	7.79	7.32	9.02	34.4	31.7
	Fat (abdominal)	0.4	1.02	1.75	2.67	4.71	5.39	12.8	18.1
	Fat (brown)	5.52	14.5	25.5	36.2	57.1	61.3	226	444
	Fat (reproductive)	0.38	0.53	0.8	1.36	2.83	4.35	18.1	15.8
	Fat (subcutaneous)	0.7	1.75	2.28	3.51	6.22	4.85	18.2	19.9
	Harderian gland	1.43	2.78	4.21	8.57	14.7	17.3	59.1	63.2
	Intervertebral ligament(s)	0.83	1.54	3.41	4.42	10.1	13.5	41.3	63.5
	Intra-orbital lacrimal gland	1.45	-	6.43	11.7	-	29.3	186	371
	Kidney cortex	20.5	49	69.4	97.1	174	194	354	281
	Kidney medulla	14.8	38.9	46.8	89.3	184	187	253	289
	Kidney(s)	18.3	44.4	57.5	92.9	183	190	285	284
	Liver	26.2	61.4	89.3	113	135	118	218	204
	Lung(s)	9.51	20	24.4	25.5	26.5	26.3	63.8	50
	Lymph node(s)	1.34	4.48	8.85	17.6	35.2	20.6	104	232
	Muscle	2.47	6.93	10.1	14.4	12.2	12.6	15.4	22.9
	Myocardium	7.23	16	16.9	22.2	19.7	26.7	50.3	59
	Nasal turbinates	0.43	1.11	1.02	1.64	2.86	3.69	17.4	24.6
	Pancreas	7.26	16.7	25.2	37.6	79.7	93.4	264	211
	Pineal body	5.57	8.96	18.6	39.6	56.4	-	286	834
	Pituitary gland	4.6	12.8	21.1	38.5	59.4	85.2	247	317
	Preputial gland	1.76	3.27	6.43	11.1	22.8	34.3	599	374
	Prostate gland	2.7	2.43	3.97	8.14	13.1	16.7	77.1	106
	Salivary gland, parotid	3.7	10.4	16	19.6	44.6	52.5	130	261
	Salivary gland, submandibular	5.19	14.9	28.1	53.9	72.3	91.2	271	463
	Seminal vesicle(s)	0.49	0.71	0.69	1.39	3.05	3.53	16.6	15.4
	Skin (nonpigmented)	0.45	1.09	1.85	3.18	6.08	6.83	14.7	13.5
	Small intestine	3.18	6.03	7.62	12.3	13.3	9.12	31.8	39
	Spinal cord	0.07	0.14	0.24	0.27	0.48	0.53	-	-
	Spleen	16.9	29.8	58.7	75.7	146	208	612	949
	Stomach	4.34	5.61	6.71	10.1	10.2	8.7	25.6	33.1
	Testis(es)	0.07	0.16	0.24	0.38	0.88	1.04	4.98	9.49
	Thymus	0.78	1.86	2.99	5.29	11.1	15.3	98.5	170
	Thyroid	10.4	31.8	54.8	129	123	273	937	1440
	Urinary bladder	2.9	2.27	4.13	4.17	5.85	6.37	24.6	38.2
	Note:
	h Hours.
	- Not applicable.
