# Supplementary material for: Tissue distribution and retention drives efficacy of rapidly clearing VHL-based PROTACs
Source: Commun Med (Lond). 2024 May 16;4:87. doi: 10.1038/s43856-024-00505-y (PMC11099041; doi:10.1038/s43856-024-00505-y)
Supplement: Supplementary file 6 — Supplementary Data 3 [file 43856_2024_505_MOESM6_ESM.xlsx]

## Sheet: Supplementary Data 3
Supplementary Data 3. Pharmacokinetic parameters for radioactivity in blood and tissues determined by quantitative whole body autoradiography from rats after intravenous administration of 14C- A947 (4 mg/kg, 200 µCi/kg)
Matrix	Tmax	t½	Cmax	AUC0-t	AUC0-336	AUC0-¥	DN AUC0-336 (h*µg eq/g)
	(h)	(h)	(µg eq/g)	(µg eq×h/g)	(µg eq×h/g)	(µg eq×h/g)
Adrenal gland(s)	1	130	17.1	2120	2120	2620	530
Arterial wall	0.25	143	3.52	160	160	188	40.1
Bile	24	155	3.33	411	411	NR	103
Blood (QWBA)	0.25	97.1	1.23	18.8	22.1	NR	5.5
Bone	1	NR1	1.1	60.1	60.1	NR	15
Bone marrow	0.25	NR2	4.82	753	753	NR	188
Brain	0.25	41.8	0.04	0.71	1.02	NR	0.26
Brain cerebellum	0.25	11	0.05	0.26	0.46	NR	0.12
Brain cerebrum	1	NR1	0.05	0.26	NC	NR1	NC
Brain choroid plexus	24	NR2	5.27	844	844	NR	211
Brain medulla	1	NR1	0.05	0.25	NC	NR1	NC
Brain olfactory lobe	0.25	NR1	0.14	0.16	NC	NR1	NC
Brain thalamus	0.25	NR1	0.03	0.004	NC	NR1	NC
Bulbo-urethral gland	48	NR1	5.24	1220	1220	NR1	304
Cecum/Large intestine	0.25	60.6	3.98	106	119	121	29.8
Contents, cecum/large intestinal	8	35.7	0.02	990	1020	1020	255
Contents, esophageal	4	NR1	0.53	9.2	16.1	NR	4
Contents, small intestinal	8	89.7	28.2	646	646	661	161
Contents, stomach	0.25	NR1	0.59	3.45	6.1	NR	1.5
Diaphragm	0.25	100	7.29	191	191	211	47.7
Epididymis	0.25	NR2	0.34	40	40	NR1	10
Esophagus	0.25	126	2,.15	147	147	167	36.8
Exorbital lacrimal gland	24	NR1	2.58	729	729	NR	182
Eye lens	0.25	NR1	0.03	0.03	NC	NR1	NC
Eye uveal tract	1	111	2.68	190	190	215	47.5
Eye vitreous humor	1	93.9	0.29	18.2	23.1	NR	5.8
Eye(s)	1	117	0.61	44.2	44.2	50.1	11.1
Fascia	0.25	149	1.84	116	116	140	29
Fat (abdominal)	0.25	129	0.49	55.1	55.1	67.1	13.8
Fat (brown)	0.25	NR2	6.74	831	831	NR	208
Fat (reproductive)	0.25	144	0.46	52.4	52.4	64.1	13.1
Fat (subcutaneous)	0.25	160	0.85	65.7	65.7	82	16.4
Harderian gland	0.25	148	1.74	201	201	249	50.3
Intervertebral ligament(s)	0.25	NR2	1.01	149	149	NR	37.2
Intra-orbital lacrimal gland	0.25	NR1	1.8	528	528	NR	132
Kidney cortex	0.25	86.6	25	1760	1760	1880	439
Kidney medulla	0.25	86.9	18.1	1560	1560	1690	391
Kidney(s)	0.25	84.6	22.3	1640	1640	1760	409
Liver	0.25	96.4	32	1270	1270	1370	318
Lung(s)	0.25	99.7	11.6	313	313	339	78.3
Lymph node(s)	8	NR2	2.5	371	371	NR	92.8
Muscle	1	91.8	3.1	126	126	137	31.6
Myocardium	0.25	111	8.8	273	273	307	68.3
Nasal turbinates	0.25	NR2	0.5	52.8	52.9	NR	13.2
Pancreas	0.25	110	8.87	963	963	1080	241
Pineal body	0.25	NR1	6.79	1060	1060	NR	266
Pituitary gland	1	151	5.8	908	908	NR	227
Preputial gland	168	NR1	5.7	1110	1110	NR1	278
Prostate gland	0.25	NR2	3.3	234	234	NR	58.6
Salivary gland, parotid	1	NR2	4.7	559	559	NR	140
Salivary gland, submandibular	8	NR2	7.6	1050	1050	NR	263
Note:
eq Equivalents 14C-A947.
NR Not reportable as %AUC_extrap>20%.
NR1 Not reportable due to an inability to characterize the elimination phase.
NR2 Not reportable as t1/2 measured over < 2 x collection interval.
