# Supplementary material for: Tissue distribution and retention drives efficacy of rapidly clearing VHL-based PROTACs
Source: Commun Med (Lond). 2024 May 16;4:87. doi: 10.1038/s43856-024-00505-y (PMC11099041; doi:10.1038/s43856-024-00505-y)
Supplement: Supplementary file 7 — Supplementary Data 4 [file 43856_2024_505_MOESM7_ESM.xlsx]

## Sheet: Supplementary Data 4
Supplementary Data 4. A947 Concentrations (µM) in Blood, Kidney, Liver and Lung following 1 mg/kg and 20 mg/kg intravenous Administration of A947 to Mice
	Time (h)	Animal ID	Concentration (µM) from 1 mg/kg Dosing
			Blood	Kidney	Liver	Lung
	0.083	1G	0.338
		1H	0.351
		1I	0.406
		Mean	0.365
		STD	0.036
	0.25	1G	0.089
		1H	0.084
		1I	0.113
		Mean	0.095
		STD	0.016
	0.5	1G	0.055
		1H	0.044
		1I	0.066
		Mean	0.055
		STD	0.011
	1	1G	0.027
		1H	0.02
		1I	0.026
		Mean	0.024
		STD	0.004
	2	1G	0.012
		1H	0.009
		1I	0.013
		Mean	0.011
		STD	0.002
	4	1A	0.005	0.753	0.071	0.098
		1B	BLOQ *	0.541	0.069	0.085
		1C	BLOQ *	0.391	0.098	0.099
		1G	BLOQ *
		1H	BLOQ *
		1I	0.006
		Mean	0.005	0.561	0.079	0.094
		STD	0	0.182	0.016	0.008
	8	1D	BLOQ *	0.282	0.057	0.048
		1E	BLOQ *	0.341	0.039	0.066
		1F	BLOQ *	0.338	0.039	0.071
		1G	BLOQ *
		1H	BLOQ *
		1I	BLOQ *
		Mean	NA#	0.32	0.045	0.062
		STD	NA#	0.033	0.01	0.012
	12	1G	BLOQ *
		1H	BLOQ *
		1I	BLOQ *
		Mean	NA#
		STD	NA#
	24	1G	BLOQ *	0.019	BLOQ *	0.014
		1H	BLOQ *	0.025	BLOQ *	0.011
		1I	BLOQ *	0.027	0.006	0.016
		Mean	NA#	0.023	0.006	0.014
		STD	NA#	0.004	NA#	0.003
	Time (h)	Animal ID	Concentration (µM) from 20 mg/kg Dosing
			Blood	Kidney	Liver	Lung
	0.083	2J	13.253
		2K	11.332
		2L	8.845
		Mean	11.143
		STD	2.21
	0.25	2J	4.283
		2K	3.265
		2L	3.4
		Mean	3.649
		STD	0.553
	0.5	2J	2.535
		2K	1.604
		2L	1.652
		Mean	1.93
		STD	0.525
	1	2J	0.951
		2K	0.769
		2L	0.821
		Mean	0.847
		STD	0.093
	2	2I	0.294
		2J	0.221
		2K	0.24
		Mean	0.252
		STD	0.038
	4	2A	0.212	16.902	66.456	5.099
		2B	0.306	14.213	51.09	6.463
		2C	0.093	10.852	27.754	5.695
		2J	0.117
		2K	0.098
		2L	0.1
		Mean	0.154	13.989	48.434	5.752
		STD	0.087	3.031	19.487	0.684
	8	2D	0.048	6.137	15.077	1.594
		2E	0.067	11.428	18.535	2.286
		2F	0.056	7.712	24.009	3.054
		2J	0.036
		2K	0.037
		2L	0.037
		Mean	0.047	8.425	19.207	2.311
		STD	0.013	2.717	4.503	0.73
	12	2J	0.019
		2K	0.015
		2L	0.017
		Mean	0.017
		STD	0.002
	24	2G	BLOQ *	0.28	14.309	0.718
		2H	BLOQ *	0.295	8.297	0.295
		2I	0.007	0.508	9.7	0.794
		2J	BLOQ *
		2K	BLOQ *
		2L	BLOQ *
		Mean	0.007	0.361	10.769	0.602
		STD	NA#	0.127	3.145	0.269
	48	2J	BLOQ *	0.11	1.133	0.36
		2K	BLOQ *	0.083	2.43	0.211
		2L	BLOQ *	0.066	2.132	1.402
		Mean	NA#	0.086	1.898	0.658
		STD	NA#	0.023	0.679	0.649
	Note:
	* BLOQ, Below Limit of Quantification (<5.1 ng/mL)
	# NA, Not Applicable due to insufficient data for calculation
